# Supplementary material for: Decitabine Increases the Transcription of RIG-I Gene to Suppress the Replication of Feline Calicivirus and Canine Influenza Virus
Source: Microorganisms. 2025 Jan 13;13(1):143. doi: 10.3390/microorganisms13010143 (PMC11767338; doi:10.3390/microorganisms13010143)
Supplement: Supplementary file 1 [file microorganisms-13-00143-s001.zip › Supplementary 1.xlsx]

## Sheet: Sheet1
Row	Column	Molename	Synonyms	Formula	MolWt	Pathways	Target	Receptor	Bioactivity	Source	Selected Plant	Category	Research Area
A	2	Chelerythrine	Toddalin;Cheleritrine;Broussonpapyrine	C21H18NO4+	348.37	Others	Others	Others	1. Chelerythrine may have antimanic effect . 2. Chelerythrine can inhibit telomerase activity. 3. Chelerythrine is a well-known protein kinase C inhibitor . 4. Chelerythrine has potential antiproliferative and antitumor effects.	Plant	Chelidonium majus	Alkaloids	Cancer; Inflammation/Immunology; Metabolic Disease
A	3	ANTHRAQUINONE-2-CARBOXYLIC ACID	N/A	C15H8O4	252.22	Angiogenesis; Immunology/Inflammation	Antiviral; Syk	IRAK-1; Syk	Anthraquinone-2-carboxylic acid acts as a potent anti-inflammatory and antinociceptive component in vivo, thus contributing to the immune regulatory role of fruits and herbs.	Plant	Rubia cordifolia	N/A	Inflammation/Immunology
A	4	Thiocolchicoside	Thiocolchicine 2-glucoside analog;Coltramyl	C27H33NO10S	563.61	Others	Others	Others	Thiocolchicoside (Muscoril, Myoril, Neoflax) is a muscle relaxant with anti-inflammatory and analgesic effects. It acts as a competitive GABAA receptor antagonist and also glycine receptor antagonist with similar potency and nicotinic acetylcholine receptors to a much lesser extent. It has powerful convulsant activity and should not be used in seizure-prone individuals.	Plant	Colchicum autumnale	Ketone	Inflammation/Immunology; Neurological Disease
A	5	Chelerythrine chloride	N/A	C21H18ClNO4	383.83	Cytoskeletal Signaling	PKC inhibitor	PKC	Chelerythrine Chloride is a cell-permeable inhibitor of protein kinase C, competitive with respect to the phosphate acceptor and non-competitive with respect to ATP.	Plant	Chelidonium majus	Alkaloids	Cancer; Inflammation/Immunology; Metabolic Disease
A	6	Helenine	Alant camphor;Inula camphor;(+)-Alantolactone;Alantolactone;helenin;Eupatal	C15H20O2	232.33	JAK/STAT Signaling; Stem Cell/Wnt	STAT	STAT	Alantolactone(Alant camphor), a sesquiterpene lactone, has potential activity against triple-negative breast Y MDA-MB-231 cells by suppressing the signal transducer and activator of transcription 3 (STAT3) signaling pathway.	Plant	Saussurea costus	Others	Cancer
A	7	Calycosin	Cyclosin;3'-Hydroxyformononetin	C16H12O5	284.26	Proteases/Proteasome	Tyrosinase inhibitor	Tyrosinase	Calycosin acts as a selective estrogen receptor modulator. Calycosin induces apoptosis in human ovarian cancer SKOV3 cells by activating caspases and Bcl-2 family proteins. Calycosin suppresses breast cancer cell growth via ERβ-dependent regulation of IGF-1R, p38 MAPK and PI3K/Akt pathways. Calycosin has antineoplastic effects against osteosarcoma through inducing apoptosis showing in vitro and i…	Plant	Astragalus membranaceus	Flavonoid	Cancer
A	8	Protoporphyrin IX	PPIX	C34H34N4O4	562.67	Others	Others	Ferritin light chain	Protoporphyrin IX is a tetrapyrrole containing 4 methyl, 2 propionic and 2 vinyl side chains that is a metabolic precursor for hemes, cytochrome c, and chlorophyll.	Animal	N/A	Others	Others
A	9	Obacunone	N/A	C26H30O7	454.5	MAPK;Endocrinology/Hormones	p38 MAPK inhibitor;Aromatase	p38 MAPK;Aromatase	Obacunone has cytotoxicity in androgen-dependent human prostate Y cells. Obacunone exerts an antivirulence effect on S. Typhimurium and may serve as a lead compound for development of antivirulence strategies for S. Typhimurium. Obacunone may have the potential to prevent estrogen-responsive breast Y through inhibition of the aromatase enzyme and inflammatory pathways, as well as activation of ap…	Plant	Phellodendron chinense	Triterpenoids	Cancer
A	10	Icaritin	Anhydroicaritin;Cycloicaritin	C21H20O6	368.38	Angiogenesis; JAK/STAT signaling; Chromatin/Epigenetic; Stem Cells	JAK inhibitor; STAT inhibitor	JAK2; STAT3	Icaritin has hormone regulation activity and cardiovascular function improvement activity. Icaritin has anticancer activity, can induce S phase arrest and apoptosis, inhibit ENKL cell proliferation. Icaritin has anti-multiple myeloma activity, mainly mediated by inhibiting IL-6/JAK2/STAT3 signaling. Icaritin at low concentration (4 or 8 μMol/L) can promote rat chondrocyte proliferation and inhibi…	Plant	Epimedium	Flavonoid	Cancer
A	11	1,5-Dicaffeoylquinic acid	Cynarine	C25H24O12	516.45	Immunology/Inflammation;oxidation-reduction	Antiviral; Antioxidant	Antiviral;Antioxidant	1,5-Dicaffeoylquinic acid has neuroprotective, and antioxidant effects, it can inhibition of GSK3β as well as the modulation of Bcl-2/Bax.	Plant	Lonicera japonica Thunb	Phenolic Acids	Infection; Inflammation/Immunology
B	2	Decitabine	5-Aza-2'-deoxycytidine;NSC 127716;Deoxycytidine;Dacogen	C8H12N4O4	228.21	Chromatin/Epigenetic	DNA Methyltransferase	DNA methyltransferase (DNMT)	Decitabine is a DNA methyltransferase inhibitor that incorporates into DNA resulting in hypomethylation of DNA and intra-S-phase arrest of DNA replication.	Plant; Animal	N/A	N/A	Cancer
B	3	Gambogic Acid	Beta-Guttiferrin;Guttatic Acid;Guttic Acid	C38H44O8	628.75	Apoptosis	BCL inhibitor	Bfl-1; Mcl-1; Bcl-2; Bcl-B; Bcl-w	Gambogic Acid ( EC50=0.78-1.64 uM) activates caspases. Gambogic Acid competitively suppresses Bcl-XL, Bcl-2, Bcl-W, Bcl-B, Bfl-1 and Mcl-1. The IC50s of Gambogic Acid for Bcl-XL, Bcl-2, Bcl-W, Bcl-B, Bfl-1 and Mcl-1 are 1.47, 1.21, 2.02, 0.66, 1.06 and 0.79 uM, respectively.	Plant	Garcinia cowa	Miscellaneous	Cancer
B	4	Neohesperidin	Hesperetin 7-O-neohesperidoside;NSC 31048	C28H34O15	610.56	Others	Others inhibitor	Others	Neohesperidin with antioxidant and neuroprotective properties. Unlike other citrus flavanones, it does not inhibit oral carcinogenesis in a rat model.	Plant	Citrus sinensis	Flavonoid	Inflammation/Immunology
B	5	Mangiferin	Alpizarin;Chinomin;Hedysarid	C19H18O11	422.35	Immunology/Inflammation;NF-κB	Nrf2;NF-κB	Nrf2;p50;p65	Mangiferin is used for antidiabetes. Extracted from Mangifera indica L..	Plant	Mangifera indica	Glycosides	Cancer
B	6	Butylphthalide	3-Butylphthalide;3-n-Butylphthalide;3-n-Butylphathlide	C12H14O2	190.24	Others	Others	Others	Butylphthalide is an anti-cerebral-ischemia drug; first isolated from the seeds of Apium graveolens Linn.	Plant	Ligusticum jeholense	Miscellaneous	Neurological Disease
B	7	L-GLUCOSE	L-(-)-Glucose	C6H12O6	180.16	Others	Others	Others	L-Glucose is an enantiomer of D-glucose. L-Glucose is not bioavailable to cells as an energy source because it cannot be phosphorylated by hexokinase.	Plant	N/A	N/A	Metabolic Disease
B	8	Bardoxolone	RTA 401;CDDO	C31H41NO4	491.7	Immunology/Inflammation	Nrf2 inhibitor	Nrf2	CDDO is a synthetic oleanane triterpenoid that blocks the cellular synthesis of inducible nitric oxide synthase and inducible COX-2 in INF-γ-activated mouse macrophages with an IC50 value of 0.4 nM. By suppressing reactive oxygen and nitrogen species (ROS/RNS) formation, it promotes the cellular control of ROS/RNS levels that would lead to DNA damage associated with tumorigenesis. In various Y ce…	Plant	Canarium Linn.	Terpenoids	Cancer
B	9	Kasugamycin hydrochloride	Kasumin	C14H26ClN3O9	415.83	Microbiology&Virology	Antifungal agonist	Antifungal	Kasugamycin (Ksg) is an aminoglycoside antibiotic that was originally isolated in 1965, from Streptomyces kasugaensis, a Streptomyces strain found near the Kasuga shrine in Nara, Japan. Kasugamycin was discovered by Hamao Umezawa, who also discovered kanamycin and bleomycin, as a drug which could prevent growth of a fungus causing rice blast disease.	Microorganism	N/A	Glycosides	Infection
B	10	1-IODOADAMANTANE	Adamantyl iodide;1-Adamantyl Iodide	C10H15I	262.13	Others	Others	Others	1-Iodoadamantane is employed in the free-radical carbonylation reactions with alkenes.	Plant	Andrographis paniculata	Halohydrocarbons	Others
B	11	Delsoline	Belsoline	C25H41NO7	467.6	Others	Others	Others	1. Delsoline has hypotensive effects.2. Delsoline is not only effective in preventing ventricular fibrillation and arrythmia, but can raise the intebsity of the threthold of electrical shocks to cause ventricular fibrillation in rabbits, the antiarrythmic effect of it may be mainly attributed to itsganglionic blocking and negative cardiac inotropic effect.	Plant	Aconitum carmichaeli	Alkaloids	Metabolic Disease; Neurological Disease
C	2	Ursolic acid	Malol;Urson;Prunol;NSC 167406;NSC-4060	C30H48O3	456.7	Autophagy	Autophagy	Autophagy	Ursolic acid(Bungeolic acid), a natural pentacyclic triterpenoid carboxylic acid, shows anti-tumor effects.	Plant	Arctostaphylos uva-ursi	Terpenoids	Cancer
C	3	Taxifolin	(+)-Taxifolin;(+)-Dihydroquercetin;Dihydroquercetin	C15H12O7	304.25	GPCR/G Protein; Angiogenesis; Apoptosis; Proteases/Proteasome; Tyrosine Kinase/Adaptors	Adrenergic Receptor antagonist; TNF inhibitor; Tyrosinase inhibitor; VEGFR inhibitor	β-adrenergic receptor; TNF-α; Collagenase Tyrosinase; Beta-nerve growth factor; VEGFR2	Taxifolin is a flavonoid in many plants such as Taxus chinensis, Siberian larch, Cedrus deodara and so on.	Plant	Taxus chinensis	Flavonoid	Inflammation/Immunology
C	4	Luteolin	Digitoflavone;Luteoline;Luteolol;Flacitran	C15H10O6	286.24	Metabolism	PDE inhibitor	PDE1; PDE2; PDE3; PDE4; PDE5	Luteolin is a naturally occurring flavonoid. The flavonoids are polyphenolic compounds found as integral components of the human diet. In vitro work has concentrated on the direct and indirect actions of flavonoids on tumor cells, and has found a variety of anticancer effects such as cell growth and kinase activity inhibition, apoptosis induction, suppression of the secretion of matrix metallopro…	Plant	RESEDACEAE	Flavonoid	Cancer; Inflammation/Immunology
C	5	Stigmasterol	Stigmasterin;beta-Stigmasterol	C29H48O	412.69	Proteases/Proteasome	MMP	MMP	Stigmasterol is found in the fats and oils of soybean, calabar bean and rape seed, as well as several other vegetables, legumes, nuts, seeds, and unpasteurized milk. Stigmasterol has been focused on the cholesterol-lowering activity and is valued as an anti-stiffness factor in the therapy of rheumatic diseases.	Plant	LEGUMINOSAE	Steroids	Inflammation/Immunology
C	6	Kaempferol	Kempferol;Robigenin	C15H10O6	286.23	Endocrinology/Hormones	Estrogen/progestogen Receptor antagonist	ER	Kaempferol is a natural flavonoid which has been isolated from Delphinium, Witch-hazel, grapefruit, and other plant sources.	Plant	Kaempferia galanga	Flavonoid	Cancer
C	7	Kynurenine	Dl-Kynurenine;3-Anthraniloylalanine;Kynurenin	C10H12N2O3	208.22	Others	Others	Others	Kynurenine is synthesized by the enzyme tryptophan dioxygenase.	Animal	N/A	Others	Metabolic Disease
C	8	D-Cycloserine	RO-1-9213	C3H6N2O2	102.09	Others	Others	D-alanine--D-alanine ligase A	Cycloserine is a broad spectrum antibiotic used as a second line agent for treatment of drug resistant tuberculosis, always in combination with other antituberculosis agents.	Microorganism	N/A	Others	Infection; Neurological Disease
C	9	Secoxyloganin	N/A	C17H24O11	404.36	Microbiology&virology	Antifection	Antifection	Secoxyloganin possesses a hepato-protective effect. Secoxyloganin possesses antibacterial activity. Secoxyloganin has cytotoxic activity against UACC-62 cell line.Secoxyloganin possesses the perfect protective effect on PRRSV infected cell and with the minimum protection concentration of 6. 25 μg/mL.	Plant	Lonicera japonica	N/A	Cardiovascular Disease
C	10	Sinapine thiocyanate	N/A	C16H24NO5·CNS	368.45	Membrane Transporter/Ion Channel	P-gp	P-gp (P-glycoprotein)	Sinapine Thiocyanate, is a derivative of Sinapine (S486605), an alkaloidal amine found in black mustard seeds. It is the choline ester of Sinapic Acid (S486800). It is also a phenolic-chloine conjugates, acting as anti-oxidants and acetylcholinesterase inhibitors, that can be used for the treatment of Alzheimer’s disease (AD).	Plant	Raphanus sativus	Phenylpropanoids	Cancer
C	11	(20R)-Ginsenoside Rh1	20(R)-Ginsenoside Rh1	C36H62O9	638.9	Others	Others inhibitor	Others	20S, 20R ginsenoside-Rh1 can inhibit the thrombin-induced conversion of fibrinogen to fibrin.	Plant	Panax ginseng	Triterpenoids	Cancer
D	2	Cimifugin	Cimitin	C16H18O6	306.3	Others	Others inhibitor	Others	Cimifugin inhibits NO production induced by lipopolysaccharide in macrophage cell line RAW 264.7 and for 1, 1-diphenyl-2-picrylhydrazyl free-radical scavenging activity in cell-free bioassay system.	Plant	Cimicifuga foetida	Flavonoid	Inflammation/Immunology
D	3	Colchicine	Colchineos;Colchisol;Colcin	C22H25NO6	399.44	Cytoskeletal Signaling	Microtubule Associated	microtubule	Colchicine is a tubulin inhibitor (IC50: 3 nM) and blocks polymerization of microtubules by binding to tubulin.	Plant	Colchicum autumnale	Alkaloids	Cancer
D	4	Hydroxysafflor yellow A	HSYA;Safflomin A	C27H32O16	612.53	Stem Cells	TGF-beta/Smad inhibitor	TGFβ	Hydroxysafflor yellow A inhibited adipogenesis by increasing HSL promoter activities. Hydroxysafflor yellow A can effectively protect the liver from long-term alcohol injury by enhancing antioxidant capacity and inhibiting the expression of TGF-β. It prevents steroid-induced avascular necrosis of femoral head by inhibiting primary bone marrow-derived mesenchymal stromal cells. Also, Hydroxysafflo…	Plant	Crocus abantensis	Chalcones	Cancer
D	5	Notoginsenoside R1	Sanqi glucoside R1;Sanchinoside R1	C47H80O18	933.13	MAPK	ERK inhibitor	ERK1; ERK2	Notoginsenoside R1 has been shown to exhibit antioxidant, antiapoptotic, anti-inflammatory, and immune-stimulatory properties.	Plant	Panax notoginseng	Glycosides	Inflammation/Immunology
D	6	Abamectin	Avermectin B1a-Avermectin B1b mixt.;Avermectin B1	C48H72O14	873.09	Others	Others	Antiparasitic	Avermectin B1 (Abamectin) is served as anthelmintic and insecticide.	Microorganism	N/A	Others	Infection
D	7	Isoacteoside	Isoverbascoside	C29H36O15	624.59	NF-Κb	NF-κB inhibitor	NF-κB	Isoacteoside has the anti-inflammatory effect, mediated by action on caspase-1, mitogen-activated protein kinases (c-Jun N-terminal kinase, p38, extracellular signal-regulated protein kinase) and nuclear factor-kappa B pathways.	Plant	Pedicularis striata Pall.	Phenylpropanoids	Metabolic Disease
D	8	Theophylline	Theo-24;1,3-Dimethylxanthine	C7H8N4O2	180.16	Chromatin/Epigenetic; Metabolism; Neuroscience; DNA Damage/DNA Repair; NF-Κb	AChR antagonist; HDAC activator; PDE inhibitor	Adenosine receptor; HDAC2; PDE	Theophylline is a methyl xanthine derivative from tea with diuretic, smooth muscle relaxant, bronchial dilation, cardiac and central nervous system stimulant activities. Theophylline inhibits the 3', 5'-CYCLIC NUCLEOTIDE PHOSPHODIESTERASE that degrades CYCLIC AMP thus potentiates the actions of agents that act through ADENYLYL CYCLASES and cyclic AMP.	Plant	Theaceae	Alkaloids	Cancer
D	9	Roxithromycin	RU-28965;Roxl-150	C41H76N2O15	837.05	Microbiology&Virology	ribosome antagonist	50S ribosome	Roxithromycin is a semi-synthetic derivative of the macrolide antibiotic erythromycin with antibacterial and anti-malarial activities.	Microorganism	N/A	N/A	Infection
D	10	Chloramphenicol	Chloromycetin;Chlornitromycin;Levomycetin	C11H12Cl2N2O5	323.13	Microbiology&Virology	ribosome inhibitor	50S ribosome	Chloramphenicol, a broad-spectrum antibiotic, blocks bacterial protein synthesis.	Microorganism	N/A	N/A	Infection
D	11	Ginkgolide B	BN-52021	C20H24O10	424.4	GPCR/G Protein	PAFR antagonist	PAFR	Ginkgolide B is a PAFR antagonist(IC50=3.6 μM) isolated from Ginkgo biloba.	Plant	Ginkgo biloba	Terpenoids	Cancer
E	2	Pedunculoside	N/A	C36H58O10	650.84	Others	Others	Others	Pedunculoside is extracted from Ilex rotunda Thunb.	Plant	Ilex	Glycosides	Metabolic Disease
E	3	Medroxyprogesterone Acetate	Medroxyprogesterone (acetate);Medroxyprogesterone 17-acetate;Farlutin;NSC-26386;Metigestrona;Provera	C24H34O4	386.54	Endocrinology/Hormones	Estrogen/progestogen Receptor agonist	ER; PR	Medroxyprogesterone acetate is a synthetic progestin that is derived from 17-hydroxyprogesterone. It is a long-acting contraceptive that is effective both orally or by intramuscular injection and has also been used to treat breast and endometrial neoplasms.	Animal	N/A	Flavonoid	Cancer; Endocrinology
E	4	Novobiocin Sodium	Cathomycin;Albamycin;Albamycinsodium	C31H35N2NaO11	634.61	DNA Damage/DNA Repair; Membrane transporter/Ion channel	ABC inhibitor; DNA gyrase inhibitor; Potassium Channel inhibitor; Topoisomerase inhibitor	ABCG2; DNA gyrase; Bile salt export pump; Topo I	Novobiocin binds to DNA gyrase and blocks adenosine triphosphatase (ATPase) activity. Novobiocin sodium is an antibiotic compound derived from Streptomyces niveus. It has a chemical structure similar to coumarin.	Microorganism	N/A	N/A	Cancer; Infection
E	5	Lumazine	2,4-Dihydroxypteridine	C6H4N4O2	164.12	Others	Others	Others	Lumazine is a new MALDI matrix for complex (phospho)lipid mixtures analysis.	Animal	N/A	Others	Metabolic Disease
E	6	Genistein	NPI 031L	C15H10O5	270.24	Angiogenesis; JAK/STAT signaling; Tyrosine Kinase/Adaptors	EGFR antagonist	EGFR	Genistein is an isoflavonoid derived from soy products. It inhibits protein-tyrosine kinase and topoisomerase-II (DNA TOPOISOMERASES, TYPE II), with antineoplastic and antitumor activities.	Plant	Trifolium pratense	Flavonoid	Cancer
E	7	Vinblastine sulfate	Vincaleukoblastine sulfate salt;NSC49842	C46H58N4O9·H2SO4	909.06	Neuroscience	AChR inhibitor	nAChR	Vinblastine sulfate can inhibit the formation of microtubule, it also inhibits nAChR(IC50=8.9 uM).	Plant	Catharanthus roseus	Alkaloids	Cancer
E	8	Puromycin dihydrochloride	CL13900 dihydrochloride;Puromycin 2HCl	C22H31Cl2N7O5	544.44	DNA Damage/DNA Repair; Microbiology&Virology	DNA/RNA Synthesis inhibitor; ribosome inhibitor	DNA synthesis; 60S ribosome	Puromycin hydrochloride is a cinnamamido ADENOSINE found in STREPTOMYCES alboniger. It inhibits protein synthesis by binding to RNA. It is an antineoplastic and antitrypanosomal agent and is used in research as an inhibitor of protein synthesis.	Microorganism	N/A	N/A	Infection
E	9	Noscapine hydrochloride	Narcotine hydrochloride	C22H23NO7·HCl·xH2O	449.88	Endocrinology/Hormones; GPCR/G Protein; Neuroscience	Opioid Receptor agonist	Opioid alkaloid	Noscapine Hydrochloride is the orally available hydrochloride salt of the opioid agonist noscapine, a phthalide isoquinoline alkaloid derived from the opium poppy Papaver somniferum, with mild analgesic, antitussive, and potential antineoplastic activities. Noscapine binds to tubulin and alters its conformation, resulting in a disruption of the dynamics of microtubule assembly (by increasing the …	Plant	Papaver somniferumL.	Alcohols	Neurological Disease
E	10	Hesperidin	Hesperetin 7-rutinoside;Cirantin	C28H34O15	610.56	Autophagy	Autophagy	Autophagy	Hesperidin is a flavanone glycoside found in citrus fruits with antioxidant, anti-inflammatory, anti-carcinogenic, and antihypertensive and lipid-lowering activity.	Plant	Citrus sinensis	Glycosides	Cancer
E	11	Choline chloride	Hepacholine;Biocolina;Biocoline	C5H14ClNO	139.63	Neuroscience	AChR agonist	mAChR	Choline chloride is a basic constituent of lecithin that is found in many plants and animal organs. It is important as a precursor of acetylcholine, as a methyl donor in various metabolic processes, and in lipid metabolism.	Plant;Animal	N/A	N/A	Metabolic Disease
F	2	Hygromycin B	Hygrovetine	C20H37N3O13	527.52	Microbiology&Virology	ribosome inhibitor	70S ribosome	Hygromycin B inhibits protein synthesis by disturbing with translocation and causing mistranslation at the 70S ribosome. Hygromycin b is used as an anthelmintic against swine infections by large roundworms, nodular worms, and whipworms.	Microorganism	N/A	Glycosides	Infection
F	3	d-penicillamin	D-(-)-Penicillamine;Penicillamine;Dimethyl Cysteine;Artamine	C5H11NO2S	149.21	Others	Others	Copper	Artamine, possessing antineoplastic properties, induces apoptosis by a p53-mediated mechanism and inhibits angiogenesis by chelating with copper, a cofactor for angiogenesis. Artamine is a beta dimethyl analog of the amino acid cysteine. As a degradation product of penicillin antibiotics, Artamine chelates with heavy metals and increases their urinary excretion.	Microorganism	N/A	Others	Inflammation/Immunology
F	4	Pyridoxine	Vitamin B6;Pyridoxol;Gravidox	C8H11NO3	169.18	Cell Cycle/Checkpoint	PLK	PLK	Pyridoxine is the 4-methanol form of vitamin B6 and is converted to pyridoxal 5-phosphate in the body. Although pyridoxine and vitamin B6 are still frequently used as synonyms, especially by medical researchers, this practice is erroneous and sometimes misleading.	Plant; Animal	N/A	Others	Neurological Disease
F	5	Coenzyme Q9	Ubiquinone Q9;CoQ9;Ubiquinone 9	C54H82O4	795.23	Metabolic Enzyme/Protease	Endogenous Metabolite	Human Endogenous Metabolite	Coenzyme Q9 (CoQ9) is a normal constituent of human plasma. CoQ9 in human plasma may originate as a product of incomplete CoQ10 biosynthesis or from the diet.	human	N/A	N/A	Cardiovascular Disease
F	6	Tectochrysin	NSC 80687;Techtochrysin;Techtochrysine	C16H12O4	268.26	Stem Cells	STAT	STAT3	1. Tectochrysin has antioxidant effect. 2. Tectochrysin is promising inhibitors for the reversal of ABCG2-mediated drug transport. 3. Tectochrysin leads to apoptotic cell death in NSCLC cells through activation of DR3 and Fas expression via inhibition of STAT3 phosphorylation.	Plant	Pinus	Flavonoid	Cancer
F	7	Nonivamide	Nonanoic acid vanillylamide;Pelargonic acid vanillylamide;Pseudocapsaicin;Vanillyl-N-nonylamide	C17H27NO3	293.4	Membrane transporter/Ion channel	TRP/TRPV Channel inhibitor	TRPV1	Nonivamide is found in herbs and spices. Nonivamide is an alkaloid from Capsicum species Nonivamide is a flavoring ingredient. Nonivamide is an organic compound and a capsaicinoid. It is an amide of pelargonic acid and vanillylamine. It is present in chili peppers, but is commonly manufactured synthetically. It is more heat-stable than capsaicin.	Plant	Capsicum annuum	Others	Neurological Disease
F	8	Lappaconitine	(+)-Lappaconitine	C32H44N2O8	584.64	Membrane transporter/Ion channel	Sodium Channel	Sodium Channel	Lappaconitine, isolated from Aconitum sinomontanum Nakai, was characterized as an analgesic.	Plant	Aconitum	Alkaloids	Cancer
F	9	Parthenolide	(-)-Parthenolide	C15H20O3	248.32	NF-Κb	NF-κB inhibitor;HDAC	NF-κB	(-)-Parthenolide, an inhibitor of the Nuclear Factor-κB Pathway, also promotes the ubiquitination of MDM2 and activates p53 cellular functions.	Plant	Leucanthemella	Sesquiterpenoids	Cancer
F	10	Koumine	N/A	C20H22N2O	306.4	Others	Others	Others	1. Koumine can treat the diabetic neuropathy. 2. Koumine has antineoplastic effect, may be a future breast cancer chemotherapeutic agent. 3. Koumine has a significant analgesic effect in rodent behavioral models of inflammatory and neuropathic pain, the mechanism may be associated with the upregulation of allopregnanolone in the spinal cord.	Plant	Gelsemium elegans	Alkaloids	Cancer; Inflammation/Immunology
F	11	Patchouli alcohol	(-)-Patchouli Alcohol;Patchoulol;Patchouli camphor	C15H26O	222.2	Immunology/Inflammation	Others	Others	Patchouli alcohol is a sesquiterpene alcohol found in patchouli oil. It has antibacterial, antifungal, and antiviral actions. Patchouli alcohol also suppresses inflammation induced by lipopolysaccharide in vivo. Topical application of patchouli alcohol accelerates recovery from ultraviolet irradiation-induced skin damage through antioxidant and anti-inflammatory effects.	Plant	Pogostemon cablin	Sesquiterpenoids	Cancer; Infection; Inflammation/Immunology
G	2	(+)-Usniacin	D-Usnic Acid;(+)-Usnic acid	C18H16O7	344.32	Microbiology&virology	Antibacterial;Antiviral	Antibacterial;Antiviral	(+)-Usniacin is a naturally occurring dibenzofuran derivative found in several lichen species.	Plant	Usnea diffracta Vain.	N/A	Cancer
G	3	Madecassoside	Asiaticoside A	C48H78O20	975.12	Others	Others	Others	Madecassoside is a pentacyclic triterpene extracted from Centella asitica (L.) with anti-inflammatory, anti-oxidative and anti-aging activities.	Plant	Centella	Glycosides	Inflammation/Immunology
G	4	Baohuoside I	Icariside-II;Icariin-II	C27H30O10	514.52	Autophagy; GPCR/G Protein; Immunology/Inflammation	CXCR inhibitor	CXCR4	Baohuoside I is a component of Epimedium koreanum, exhibits anti-inflammatory activity and anti-osteoporosis activities.	Plant	Epimedium	Flavonoid	Cancer; Endocrinology; Inflammation/Immunology
G	5	Alprostadil	PGE1;Prostaglandin E1	C20H34O5	354.48	GPCR/G Protein	Prostaglandin Receptor inhibitor	PGE	Alprostadil is the naturally occurring prostaglandin E1 (PGE1) which displays a variety of pharmacologic actions. Alprostadil is a potent vasodilator agent that increases peripheral blood flow, inhibits platelet aggregation, and induces bronchodilation. Used in the treatment of erectile dysfunction, this agent produces corporal smooth muscle relaxation by binding to PGE receptors, resulting in th…	Animal	N/A	Fatty Acyls	Cardiovascular Disease; Endocrinology
G	6	Luteolin-7-glucuronide	Luteolin 7-O-glucuronide	C21H18O12	462.36	Others;Proteases/Proteasome	Others;MMP	Others;MMP-13;MMP-3;MMP-8;MMP-9;MMP-1	Luteolin-7-Glucuronide possesses antioxidant activities.	Plant	Reseda odorata	Flavonoid	Others
G	7	Ectoine	THP(B);L-Ectoine	C6H10N2O2	142.16	Others	Others	Others	Ectoine is an osmoprotectant in a variety of microorganisms including halophilic and heterotrophic bacteria and non-halophilic bacteria such as the Streptomyces species, as well as E.coli.	Microorganism	N/A	N/A	Inflammation/Immunology
G	8	3,5-Diiodo-L-thyronine	Diiodothyronine	C15H13I2NO4	525.08	Endocrinology/Hormones	Thyroid hormone receptor(THR)	THR	3, 5-Diiodo-L-thyronine is an iodinated thyronine hormone that regulates gene activity affecting processes such as homeostasis, lipid metabolism and insulin resistance.	Animal	N/A	Carboxylic acids and derivatives	Metabolic Disease
G	9	KukoaMine B	N/A	C28H42N4O6	530.66	oxidation-reduction	Antioxidant	Antioxidant	Kukoamine B is a component of Lycii Cortex, with anti-oxidant, anti-acute inflammatory and anti-diabetic properties.	Plant	Lycium chinense Miller	Alkaloids	Inflammation/Immunology; Metabolic Disease
G	10	Taurocholic acid sodium salt hydrate	Sodium taurocholate hydrate;Taurocholic Acid sodium hydrate	C26H44NNaO7S·xH2O	537.68	Membrane transporter/Ion channel; Others	Others; Potassium Channel	Gastrotropin; Bile salt-activated lipase	Taurocholic acid sodium salt hydrate is the product of conjugation of taurine with cholic acid. The sodium salt, the main ingredient of the bile of carnivorous animals, is used as a detergent to solubilize fats for absorption. It is used as a cholagogue and cholerectic.	Animal	N/A	Terpenoids	Inflammation/Immunology
G	11	Corynoxeine	N/A	C22H26N2O4	382.46	MAPK	ERK	ERK1,2	1. Corynoxeine is a potent ERK1/2 inhibitor of key PDGF-BB-induced VSMC proliferation and may be useful in the prevention and treatment of vascular diseases and restenosis after angioplasty.	Plant	Uncaria rhynchophylla	Alkaloids	Cardiovascular Disease
H	2	Loganin	Loganoside	C17H26O10	390.38	NF-Κb;Neuroscience	NF-κB inhibitor;AChR;BACE	NF-κB;AChE;BChE;BACE1	Loganin, an iridoid glucoside, has been reported to be an inhibitor of Cox-1 and also noted to suppress TNF-α formation. This compound also has displayed potent free-radical-scavenging activity and inhibitory effects on melanogenesis.	Plant	Strychnos nux-vomica	Glycosides	Cancer
H	3	Fangchinoline	Thaligine;(+)-Thalrugosine;Demethyl tetrandrine	C37H40N2O6	608.72	Angiogenesis; Cytoskeletal Signaling	FAK inhibitor	FAK	Fangchinoline is extracted from Stephania tetrandra S. Moore.	Plant	Stephania tetrandra	Alkaloids	Cancer; Cardiovascular Disease; Infection; Inflammation/Immunology
H	4	Tubercidin	Sparsomycin A;7-Deazaadenosine	C11H14N4O4	266.25	DNA Damage/DNA Repair	DNA/RNA Synthesis inhibitor	DNA/RNA Synthesis	Tubercidin, an adenosine analogue, is a nucleoside antibiotic. It is incorporated into DNA and inhibits polymerases, thereby inhibiting DNA replication and RNA and protein synthesis. This agent also exhibits antifungal and antiviral activities.	Microorganism	N/A	N/A	Infection
H	5	trans-3-Indoleacrylic acid	trans-IAA	C11H9NO2	187.19	Others	Others	Others	trans-3-Indoleacrylic acid is a Tryptophan metabolite.	Animal	N/A	Indoles and derivatives	Metabolic Disease
H	6	(20S)-Protopanaxatriol	g-PPT;20(S)-APPT	C30H52O4	476.73	Endocrinology/Hormones; Others	Estrogen/progestogen Receptor; Glucocorticoid Receptor; Liver X Receptor	ER; Glucocorticoid Receptor; LXR	(20S)-Protopanaxatriol(g-PPT), a metabolite of ginsenoside, could regulate endothelial cell functions through the estrogen receptor and glucocorticoid receptor.	Plant	Panax ginseng	Terpenoids	Cardiovascular Disease; Endocrinology
H	7	ROSIRIDIN	(-)-Rosiridin ;6'-O-Deacetylrosiridoside C	C16H28O7	332.39	Others	Others	Others	Rosiridin has cardioprotective activity.	Plant	Rhodiola rosea Linn	Monoterpenoids	Neurological Disease
H	8	Celastrol	Tripterin;Tripterine	C29H38O4	450.62	Proteases/Proteasome; Ubiquitination	Proteasome inhibitor	20S proteasome	Celastrol is an effective proteasome inhibitor for the chymotrypsin-like activity of a purified 20S proteasome(IC50=2.5 μM) with antioxidant and anti-inflammatory activity.	Plant	Celastrus orbiculatus	Alcohols	Cancer; Inflammation/Immunology
H	9	Phlorizin	NSC 2833;Floridzin;Phloridzin	C21H24O10	436.42	GPCR/G Protein	SGLT inhibitor	hSGLT1; hSGLT2	Phlorizin is a non-selective SGLT inhibitor found in apple, for hSGLT1( Ki=300 nM) and hSGLT2( Ki=39 nM) .	Plant	Prunus armeniaca	Chalcones	Metabolic Disease
H	10	Asiatic acid	Dammarolic acid;Asiantic acid	C30H48O5	488.7	MAPK	p38 MAPK inhibitor	p38 MAPK	Asiatic acid is the aglycone of asiaticoside used in wound healing with antioxidant, anti-inflammatory, and neuroprotective properties.	Plant	Centella	Steroids	Cancer; Inflammation/Immunology
H	11	7-Methoxy-4-methylcoumarin	N/A	C11H10O3	190.2	Others	Others inhibitor	Others	7-Methoxy-4-methylcoumarin is a coumarin derivative and fluorescent label, it displays good activity against B. subtilis.	Plant	Glycinemax（L.）merr	Phenols	Infection
A	2	Monotropein	Monotropeine	C16H22O11	390.34	Immunology/Inflammation	Others	Others	1. Monotropein has antinociceptive action. 2. Monotropein has anti-apoptosis and anti-catabolic activity in chondrocytes. 3. Monotropein has anti-inflammatory action by inhibition of the expressions of inflammatory mediators via NF-κB inactivation, and support its possible therapeutic role in colitis. 4. Monotrope ininhibit the expressions of inducible nitric oxide synthase (iNOS), cyclooxygenase…	Plant	Morinda officinalis	Iridoids	Inflammation/Immunology
A	3	Melezitose	melicitose;D-Melezitose	C18H34O17	504.45	Others	Others	Others	Melezitose is a nonreducing trisaccharide sugar that is produced by many plant sap-eating insects, including aphids such as Cinara pilicornis by an enzyme reaction.	Plant	N/A	Saccharides	Infection
A	4	Glycocholic acid	cholylglycine;Glycocholate	C26H43NO6	465.64	Others	Others	Others	Glycocholic acid is a bile acid with anticancer activity, targeting against pump resistance-related and non-pump resistance-related pathways.	Animal	N/A	Steroids	Cancer
A	5	Sinomenine hydrochloride	Cucoline hydrochloride;Kukoline hydrochloride;Sabianine A hydrochloride	C19H24ClNO4	365.85	NF-Κb	NF-κB inhibitor	NF-κB	Sinomenine hydrochloride is extracted from Sinomenium Acutum Rehderett Wilson.	Plant	Illigera Bl.	Alkaloids	Cancer; Inflammation/Immunology; Neurological Disease
A	6	Rheic Acid	Monorhein;Rhubarb yellow;Rhein;NSC 38629;Rheinic Acid	C15H8O6	284.22	Autophagy	Autophagy	Autophagy	Rhein is an anthraquinone compound extracted from Polygonaceae Rheum Officinale with anti-inflammation and antitumor activities.	Plant	Rheum	Quinones	Cancer; Infection; Inflammation/Immunology
A	7	L-Theanine	N/A	C7H14N2O3	174.2	Others	Others	Others	L-Theanine is a relaxing and nondietary amino acid found pretty much exclusively in teas from Camellia sinensis and is known to promote relaxation without sedation.	Plant	Theaceae	Others	Neurological Disease
A	8	Sophocarpine	Sophocarpine Monohydrate	C15H22N2O	246.35	AMPK	AMPK	AMPK	Sophocarpine, a major ingredient of Sophora alopecuroides, has a wide range of pharmacological effects.	Plant	Styphnolobium japonicum	Alkaloids	Cancer; Infection; Inflammation/Immunology
A	9	Methyl Cholate	Cholic acid methyl ester	C25H42O5	422.61	Others	Others	Others	Biotransformation of methyl cholate using Aspergillus niger was investigated.	Animal	N/A	Terpenoids	Metabolic Disease
A	10	Rotundine	TETRAHYDROPALMATINE HYDROCHLORIDE	C21H25NO4	355.43	GPCR/G Protein; Neuroscience	5-HT Receptor antagonist; Dopamine Receptor antagonist	5-HT1A; D1; D2; D3	Rotundine is extracted from Corydalis yanhusuo W. T. Wang.	Plant	Corydalis yanhusuo	Alkaloids	Others
A	11	Enoxolone	18β-Glycyrrhetinic acid;Glycyrrhetin	C30H46O4	470.68	Metabolism	Dehydrogenase	Dehydrogenase	Enoxolone is the major bioactive component of Glycyrrhizae Radix and possesses anti-ulcerative, anti-inflammatory and antiproliferative properties.	Plant	Glycyrrhiza uralensis	Terpenoids	Cancer; Inflammation/Immunology
B	2	Fisetin	N/A	C15H10O6	286.24	Chromatin/Epigenetic; DNA Damage/DNA Repair	Sirtuin activator	SIRT	Fisetin (Fustel), an agent extracted from Rhus succedanea L, can modulate sirtuins.	Plant	Toxicodendron sylvestre	Flavonoid	Cancer; Inflammation/Immunology; Metabolic Disease; Neurological Disease
B	3	Hyodeoxycholic acid	HDCA;NSC 60672;α-Hyodeoxycholic Acid	C24H40O4	392.58	Metabolism;GPCR/G Protein	FXR antagonist;GPCR19	FXR;TGR5 (GPCR19)	Hyodeoxycholic Acid has been used in trials studying the treatment of Hypercholesterolemia.	Animal	N/A	Steroids	Metabolic Disease
B	4	Benzyl cinnamate	Cinnamein; Benzylcinnamoate;Benzyl 3-phenylpropenoate;Cinnamic acid benzyl ester	C16H14O2	238.28	Immunology/Inflammation	Immunology & Inflammation related	Immunology & Inflammation related	Benzyl cinnamate is a natural product isolated from various plant species,with anti-inflammatory activity.	Plant	Cinnamomum cassia Presl	Phenylpropanoids	Inflammation/Immunology
B	5	Lycorine chloride	Lycorine hydrochloride;Galanthidine hydrochloride;Amarylline hydrochloride;Narcissine hydrochloride;Licorine hydrochloride	C16H18ClNO4	323.17	Microbiology&virology	HCV Protease	HCV	Lycorine (hydrochloride) is VE-cadherin inhibitor,and has IC50 of 1.2μM in Hey1B cell.It is an HCV inhibitor with strong activity.	Plant	Lycoris radiata	Alkaloids	Cancer; Inflammation/Immunology
B	6	Ligustrazine hydrochloride	Tetramethylpyrazine hydrochloride;Chuanxiongzine hydrochloride;Tetramethylpyrazine HCl;Tetrapyrazine HCl	C8H12N2·HCl	172.66	Immunology/Inflammation	Others	Others	Ligustrazine is a chemical compound found in natto and in fermented cocoa beans with anti-inflammation, antioxidant, antiplatelet, and antiapoptosis activities.	Plant	Ligusticum chuanxiong	Miscellaneous	Cerebrovascular system
B	7	Reserpine	Serpalan;Serpasil;Serpivite	C33H40N2O9	608.68	Immunology/Inflammation; Membrane transporter/Ion channel; Others	MRP inhibitor; Others; Potassium Channel inhibitor	MRP1; SVAT; Bile salt export pump	Reserpine is an alkaloid found in the roots of Rauwolfia serpentina and R. vomitoria. Reserpine inhibits the uptake of norepinephrine into storage vesicles resulting in depletion of catecholamines and serotonin from central and peripheral axon terminals. It has been used as an antihypertensive and an antipsychotic as well as a research tool, but its adverse effects limit its clinical use.	Plant	Rauvolfia verticillata	Alkaloids	Cancer; Neurological Disease
B	8	3,5-Diiodotyrosine Dihydrate	3,5-Diiodotyrosine Dihydrate;Iodogorgoic acid;apothyrin;jodgorgon	C9H13I2NO5	469.02	Others	Others	Others	3, 5-Diiodotyrosine is a product from the iodination of MONOIODOTYROSINE. In the biosynthesis of thyroid hormones, diiodotyrosine residues are coupled with other monoiodotyrosine or diiodotyrosine residues to form T4 or T3 thyroid hormones.	Animal	N/A	Others	Metabolic Disease
B	9	Sodium Danshensu	(±)-DanShenSu sodium sal;Danshensu sodium salt;(±)-DanShenSu sodium salt	C9H9NaO5	220.16	Metabolism	P450 antagonist	CYP450	Danshensu (sodium salt) is sodium salt of danshensu from the widely used Chinese herb Danshen. It can inhibited phenylephrine- and CaCl2-induced vasoconstriction in Ca2+-free medium.	Plant	Slvia miltiorrhiza Bunge	Phenols	Cancer
B	10	Baccatin III	Baccatin Ⅲ	C31H38O11	586.64	Others	Others	Others	Baccatin Ⅲ is a polycyclic diterpene which can be used for the semi-synthesis of paclitaxel and analogs. It has immunomodulatory and anticancer chemotherapeutic activities.	Plant	Taxus chinensis	Others	Cancer
B	11	Tanshinone IIA	Dan Shen ketone;Tanshinone B	C19H18O3	294.35	Angiogenesis; Tyrosine Kinase/Adaptors	VEGFR antagonist	VEGFR2	Tanshinone IIA(Tanshinone B) is the diterpene quinone in Danshen, which is utilized in the treatment of cardiovascular and inflammatory.	Plant	Slvia miltiorrhiza Bunge	Ketone	Cancer; Cardiovascular Disease
C	2	Berberine hydrochloride	Berberine chloride;Natural Yellow 18;Benzodioxide	C20H18ClNO4	371.8	Microbiology&Virology	Antibiotic	Antibiotic	Berberine hydrochloride is an alkaloid from Hydrastis canadensis L., Berberidaceae and also found in many other plants. It is relatively toxic to parenterally but has been used orally for various fungal and parasitic infections and an anti-diarrheal.	Plant	Coptis chinensis	Alkaloids	Cancer
C	3	Baicalin	Baicalein 7-O-β-D-glucuronide	C21H18O11	446.37	Membrane transporter/Ion channel; Neuroscience	GABA Receptor agonist	GABAR	Baicalin is a prolyl endopeptidase inhibitor isolated from scutellaria baicalensis, with antioxidant, anti-tumor, anti-HIV properties.	Plant	Scutellaria baicalensis	Flavonoid	Cancer; Inflammation/Immunology
C	4	Betulinic acid	Betulic acid;Lupatic acid;ALS-357	C30H48O3	456.71	Microbiology&Virology; DNA Damage/DNA Repair; Metabolism; Proteases/Proteasome	Aminopeptidase inhibitor; HIV Protease inhibitor; topoisomerase inhibitor	Aminopeptidase N; HIV-1; Eukaryotic topoisomerase I	Betulinic acid is a pentacyclic lupane-type triterpene derivative of betulin (isolated from the bark of Betula alba, the common white birch) which has antiretroviral, antimalarial, and anti-inflammatory properties, as well as a more recently discovered potential as an anticancer agent, by inhibition of topoisomerase.	Plant	Betula	Terpenoids	Cancer; Infection; Inflammation/Immunology
C	5	Astragalus polyphenols	2,3,4',5-Tetrahydroxystilbene 2-O-D-glucoside;2,3,5,4'-Tetrahydroxystilbene 2-O-β-D-glucoside;2,3,5,4'-Tetrahydroxystilbene-2-O-b-D-glucopyranoside	C20H22O9	406.38	Immunology/Inflammation	Others	Others	Astragalus polyphenols is a compound isolated from the roots of Polygonum species, inhibits the formation of 5-HETE, HHT and thromboxane B2.	Plant	Fallopia	Glycosides	Others
C	6	Norcantharidin	Endothall anhydride;Norcantharadine	C8H8O4	168.15	Tyrosine Kinase/Adaptors	c-Met/HGFR;EGFR	c-Met;EGFR	Norcantharidin is a synthetic anticancer compound which is a dual inhibitor for c-Met and EGFR in human colon cancers.	Animal	N/A	Monoterpenoids	Cancer
C	7	Artemisinin	NSC 369397;Qinghaosu;Qinghaosu,Artemisinine;Artemisinine	C15H22O5	282.33	Microbiology&Virology	HCV Protease; Parasite	HCV; Parasite	Artemisinin is an ancient Chinese herbal therapy for malarial fevers which has been recently found to have potent activity against many forms of malarial organisms, including chloroquine-resistant Plasmodium falciparum.	Plant	Artemisia carvifolia	Ketone	Cancer; Infection; Neurological Disease
C	8	Phloretic acid	3-(4-Hydroxyphenyl)propionic acid;Desaminotyrosine;Hydro-p-coumaric acid;Phloretate;3-(4-Hydroxyphenyl)propanoic acid	C9H10O3	166.17	Others	Others	Others	Desaminotyrosine is a microbially associated metabolite protecting from influenza through augmentation of type I interferon signaling.	Plant	Boswellia carterii Birdw.	Phenols	Infection
C	9	Flavone	2-Phenylchromone;2-Phenyl-4-chromone;2-Phenyl-4-benzopyron	C15H10O2	222.25	Immunology/Inflammation	NOS antagonist	NOS	Flavons have effects on CYP (P450) activity which are enzymes that metabolize most drugs in the body.	Animal	N/A	Flavonoid	Metabolic Disease
C	10	3-Hydroxyflavone	Flavon-3-ol;3-HF;3-Hydroxy-2-phenylchromone	C15H10O3	238.25	Others	Others	Others	3-hydroxyflavone is a member of the class of compounds known as flavonols. 3-hydroxyflavone can be found in a number of food items such as brassicas, pomegranate, red raspberry, and fenugreek. 3-hydroxyflavone is a chemical compound. It is the backbone of all flavonols, a type of flavonoid. It serves as a model molecule as it possesses an excited-state intramolecular proton transfer (ESIPT) effec…	Animal	N/A	Flavonoid	Metabolic Disease
C	11	Cholic Acid	Cholanic acid;Cholate;Colalin	C24H40O5	408.58	Metabolic Enzyme/Protease	Endogenous Metabolite	Endogenous Metabolite	Cholic acid is a major primary bile acid produced in the liver and usually conjugated with glycine or taurine. It facilitates fat absorption and cholesterol excretion.	Animal	N/A	Steroids	Metabolic Disease
D	2	3,4,5-Trimethoxycinnamic acid	3,4,5-Trimethoxycinnamic acid;O-Methylsinapic acid;3-(3,4,5-Trimethoxyphenyl)acrylic Acid	C12H14O5	238.24	Membrane Transporter/Ion Channel; Neuroscience	GABA Receptor	GABAR	3,4,5-Trimethoxycinnamic acid (TMCA) is one of the constituents of Polygalae Radix and may exert anti-seizure activity by acting at the GABAA/BZ receptor complex.	Plant	Cinnamomum cassia	Others	Neurological Disease
D	3	Naringenin	NSC 34875;S-Dihydrogenistein;NSC 11855;Salipurol;Naringetol;Pelargidanon	C15H12O5	272.26	Metabolism	P450 agonist	CYP1A2	Naringenin is a flavanone that is considered to have a bioactive effect on human health as antioxidant, free radical scavenger, antiinflammatory, carbohydrate metabolism promoter, immunity system modulater. This substance has also been shown to repair DNA.	Plant	Citrus grandis	Flavonoid	Cancer; Infection; Inflammation/Immunology
D	4	Formononetin	Flavosil;Formononetol;Biochanin B	C16H12O4	268.27	Tyrosine Kinase/Adaptors	FGFR	FGFR	Formononetin is an O-methylated isoflavone and a phytoestrogen from the root of Astragalus membranaceus.	Plant	Ononis arvensis	Flavonoid	Cancer; Cardiovascular Disease
D	5	Piceatannol	trans-Piceatannol;Astringenin	C14H12O4	244.24	Apoptosis; Cytoskeletal Signaling; GPCR/G Protein	PKA inhibitor; PKC inhibitor; Serine/threonin kinase inhibitor	cAK; PKC; MLCK	Piceatannol is an anti-inflammatory, immunomodulatory and antiproliferative agent. It inhibits p56lck and syk protein tyrosine kinases and inhibits NF-κB activation and gene expression of TNF-induced. It is synthetic from the conversion of resveratrol by cytochrome P450 1B1.	Plant	Picea aurantiaca	Alcohols	Cancer
D	6	Tetrahydropalmatine hydrochloride	Gindarine hydrochloride;1-Tetrahydropalmitine HCl	C21H26ClNO4	391.89	Others	Others	Others	Tetrahydropalmatine (THP) is an isoquinoline alkaloid found in several different plant species, mainly in the Corydalis genus (Yan Hu Suo). It is a potent muscle relaxant.	Plant	Corydalis yanhusuo	Alkaloids	Neurological Disease
D	7	Corynoxine	N/A	C22H28N2O4	384.47	Autophagy	Autophagy	Autophagy	Corynoxine is a natural oxindole alkaloid and induces autophagy in different neuronal cell lines, including N2a and SHSY-5Y cells.	Plant	Uncaria rhynchophylla	Alkaloids	Cancer; Neurological Disease
D	8	Daunorubicin hydrochloride	Daunomycin;RP-13057 Hydrochloride;Rubidomycin hydrochloride;Daunorubicin HCl;Daunomycin HCl	C27H29NO10·HCl	563.99	DNA Damage/DNA Repair	DNA/RNA Synthesis inhibitor	DNA synthesis	Daunorubicin hydrochloride, an anthracycline aminoglycoside antineoplastic, inhibits DNA replication and repair and RNA and protein synthesis.	Microorganism	N/A	N/A	Cancer; Infection
D	9	Vitamin B12	Cyanocobalamin;Cobalamin	C63H88CoN14O14P	1355.37	Metabolism	Vitamin agonist	VB12	Cyanocobalamin is a cobalt-containing coordination compound generated by intestinal microbes and a natural water-soluble vitamin of the B-complex family that must combine with Intrinsic Factor for absorption by the intestine. Cyanocobalamin is necessary for hematopoiesis, neural metabolism, DNA, and RNA production, and carbohydrate, fat, and protein metabolism. B12 improves iron functions in the …	Plant; Animal	N/A	Others	Metabolic Disease
D	10	Kanamycin sulfate	Kanamycin A monosulfate;Kanamycin monosulfate;Ophtalmokalixan	C18H38N4O15S	582.58	Microbiology&Virology	ribosome inhibitor	16S ribosome; 30S ribosome	Kanamycin sulfate is an aminoglycoside bacteriocidal antibiotic.	Microorganism	N/A	Glycosides	Infection
D	11	Podophyllotoxin	Podofilox;(+)-Shikonin	C22H22O8	414.41	Cytoskeletal Signaling; DNA Damage/DNA Repair	Microtubule Associated inhibitor; Topoisomerase inhibitor	microtubule; Topo II	Podophyllotoxin is a lignan (LIGNANS) found in PODOPHYLLIN resin from the roots of PODOPHYLLUM plants. It is a potent spindle poison, toxic if taken internally, and has been used as a cathartic. It is very irritating to skin and mucous membranes, has keratolytic actions, has been used to treat warts and keratoses, and may have antineoplastic properties, as do some of its congeners and derivatives.	Plant	Dysosma Woodson	Others	Cancer
E	2	Lincomycin hydrochloride	U10149A;Lincomycin HCl;NSC 70731	C18H34N2O6S·HCl	443	Microbiology&Virology	ribosome inhibitor	50S ribosome	Lincomycin Hydrochloride Anhydrous is the anhydrous hydrochloride salt form of lincomycin, a lincosamide antibiotic originally identified in actinomycete Streptomyces lincolnensis with activity against gram-positive cocci and anaerobic bacteria.	Microorganism	N/A	N/A	Infection
E	3	Methyl protocatechuate	Methyl 3,4-dihydroxybenzoate;Protocatechuic acid methyl ester;3,4-Dihydroxybenzoic acid methyl ester	C8H8O4	168.15	oxidation-reduction	Antioxidant	Antioxidant	Methyl protocatechuate is a major metabolite of antioxidant polyphenols found in green tea. Antioxidant and anti-inflammatory effect.	Plant	Bauhinia manca	Phenols	Cancer; Inflammation/Immunology
E	4	Quinidine hydrochloride	Quinidine hydrochloride monohydrate	C20H27ClN2O3	378.89	Membrane transporter/Ion channel	Potassium Channel inhibitor; Sodium Channel inhibitor	Potassium Channel; Sodium Channel	Quinidine is an optical isomer of quinine, extracted from the bark of the Cinchona tree and similar plant species. It prolongs cellular action potential and decreases automaticity. This alkaloid dampens the excitability of cardiac and skeletal muscles by blocking sodium and potassium currents across cellular membranes. Quinidine also blocks muscarinic and alpha-adrenergic neurotransmission.	Plant	Cinchona ledgeriana (Howard) Moens ex Trim. ledgeriana (Howard) Moens ex Trim.	Alkaloids	Cardiovascular Disease; Infection
E	5	3,3'-Diindolylmethane	Arundine;HB 236;3,3'-Diindolylmethane;DIM	C17H14N2	246.31	Endocrinology/Hormones	Androgen Receptor antagonist	Androgen Receptor	DIM (3, 3'-diindolylmethane), a small molecule compound, is a proposed Y preventive agent.	Plant	N/A	Others	Cancer
E	6	alpha-Cyperone	(+)-α-Cyperone;α-Cyperone	C15H22O	218.34	Others	Others	Others	1. Alpha-Cyperone is a promising inhibitor of Hla production by S. aureus and protects lung cells from this bacterium. 2. Alpha-Cyperone significantly inhibited PGE2 production by suppressing the LPS-induced expression of inducible COX-2 at both the mRNA and the protein levels , downregulated the production and mRNA expression of the inflammatory cytokine IL-6. 3. Alpha-Cyperone inhibited actin c…	Plant	Cyperus rotundus	Sesquiterpenoids	Inflammation/Immunology
E	7	Citicoline sodium	Citicoline sodium salt;CDP-choline	C14H25N4NaO11P2	510.31	Others	Others	phosphatidylcholine	Citicoline is an endogenous intermediate in the synthesis of phosphatidylcholine. It also serves as a choline donor in the biosynthesis of the neurotransmitter acetylcholine. Citicholine demonstrates protective effects in cerebral ischemia, traumatic brain injury, and memory disorders. Exogenous administration of citicoline to rodents (500 mg/kg i.p. immediately after ischemia and at 3-h reperfus…	Organism	N/A	Others	Neurological Disease
E	8	Phosphoserine	L-SOP;L-Serine O-phosphate;O-Phospho-L-serine;Dexfosfoserine	C3H8NO6P	185.07	Neuroscience; Others	Amino Acids and Derivatives; NMDAR	Amino Acids and Derivatives; NMDA receptor	Phosphoserine is the phosphoric acid ester of serine.	Animal	N/A	Carboxylic acids and derivatives	Neurological Disease
E	9	Quinic acid	D-(-)-Quinic acid;Chinic acid;Kinic acid;Quinate	C7H12O6	192.17	Others	Others	Others	D-(-)-Quinic acid is a cellular metal ion chelator, capable of promoting reactions with metal M(II,III) ions under pH-specific conditions. It may possess potent inhibition against alpha-mannosidase and alpha-fucosidase.	Plant	Citrus limon (L.) Burm. f.	Miscellaneous	Infection; Inflammation/Immunology
E	10	Ursonic Acid	3-Ketoursolic acid;Prunol;Malol;NSC4060;CCRIS 7123;TOS-BB-0966	C30H46O3	454.69	Others	Others inhibitor	Others	Ursonic acid belongs to the family of Ursane Triterpenes whose structure is based on the pentacyclic ursane skeleton. It has potential as HIV-1 Protease Inhibitor.	Plant	Arctostaphylos uva-ursi	Triterpenoids	Cancer
E	11	Tetrandrine	NSC-77037；d-Tetrandrine;Fanchinine;Hanfangchin A;Sinomenine A	C38H42N2O6	622.77	Membrane transporter/Ion channel	Calcium Channel inhibitor	Calcium Channel	Tetrandrine is a natural, bis-benzylisoquinoline alkaloid isolated from the root of the plant. Tetrandrine non-selectively inhibits calcium channel activity and induces G1 blockade of the G1 phase of the cell cycle and apoptosis in various cell types, resulting in immunosuppressive, anti-proliferative and free radical scavenging effects.	Plant	Stephania tetrandra	Alkaloids	Cancer; Inflammation/Immunology
F	2	Calcium Levofolinate	CL307782;Levoleucovorin Calcium	C20H21N7O7·Ca	511.5	Others	Others	Others	Calcium Levofolinate, a calcium salt of the folinic acid, is used in cancer chemotherapy as an adjuvant.	Plant	N/A	N/A	Cancer
F	3	Bergapten	5-Methoxypsoralen	C12H8O4	216.19	Metabolism	P450 inhibitor	CYP	Bergapten, a psoralen, inhibits cell replication.	Plant	Ficus carica	Phenylpropanoids	Cancer
F	4	Gossypol acetic acid	(±)-Gossypol-acetic acid;Pogosin;AT101	C32H34O10	578.61	Apoptosis	BCL inhibitor	Bcl-2	Gossypol-acetic acid, a polyphenolic compound isolated from cottonseeds, binds with Bcl-2, Bcl-xL, Mcl-1, and does not inhibit BIR3 domain and BID.	Plant	cottonseed	Phenols	Cancer
F	5	Harmane	Harman;Aribine;Loturine	C12H10N2	182.22	Others	Others inhibitor	Others	Harmane is a bio-active β-Carboline and monoamine oxidase inhibitor found in coffee and tobacco smoke.	Plant	Peganum harmala	Alkaloids	Cancer; Neurological Disease
F	6	Dihydroactinidiolide	R-(-)Dihydro actinidiolide	C11H16O2	180.24	Others	Others	Others	Dihydroactinidiolideis avolatileterpene. It has a sweet,tea-likeodorand is used as a fragrance.	Plant	Actinidia	Terpenes	Cancer; Infection; Neurological Disease
F	7	Quillaic Acid	Quillaja sapogenin	C30H46O5	486.69	Others	Others	Others	Quillaic acid is the major aglycone of the saponins in the Chilean indigenous tree Quillaja saponaria Mol.	Plant	Gleditsia sinensis	Others	Others
F	8	Dehydrotrametenolic acid	N/A	C30H46O3	454.69	Others	Others	Others	1. Dehydrotrametenolic acid can be a potential anticancer agent against H-ras transformed tumor. 2. Dehydrotrametenolic acid is a promising candidate for a new type of insulin-sensitizing drug.	Plant	Wolfiporia cocos	Triterpenoids	Cancer
F	9	Geniposide	N/A	C17H24O10	388.37	Neuroscience	Beta Amyloid	Amyloid-β	Geniposide is an iridoid glycoside with a variety of biological activities including neuroprotective, anti-diabetic, antiproliferative, and antioxidative activity. Geniposide has been shown to regulate Nrf2 translocation.	Plant	Gardenia jasminoides	Glycosides	Neurological Disease
F	10	Cabazitaxel	RPR-116258A;taxoid XRP6258;XRP6258;TXD 258	C45H57NO14	835.93	Cytoskeletal Signaling	Microtubule Associated inhibitor	microtubule	Cabazitaxel is a taxane and antineoplastic agent which is currently used in the therapy of castration-resistant metastatic prostate cancer after failure of docetaxel.	Plant	Taxus chinensis	N/A	Cancer
F	11	Perillen	perillene;3-Isohexenylfuran	C10H14O	150.22	Others	Others	Others	Perillen is an actiive constituent in the drug which promotes enterocinesia. Perillen demonstrates strong resistance activity against staphylococcus aureus and E.coli.	Plant	Perilla frutescens	Alkaloids	Cancer; Infection
G	2	Piperlongumine	Piplartine;PPLGM	C17H19NO5	317.34	Immunology/Inflammation	ROS inhibitor	ROS	Piperlongumine is a natural alkaloid from Piper longum L.. It selectively kills cancer cells and strengthens the level of reactive oxygen species (ROS).	Plant	Piper longum	Alkaloids	Cancer; Cardiovascular Disease; Infection
G	3	Deacetyltaxol	10-deacetyl-paclitaxel;10-DAT;Deacetyl Paclitaxel;10-Deacetyltaxol;10-Desacetyl Paclitaxel	C45H49NO13	811.87	Others	Others	Others	Deacetyltaxol is extracted from Taxus brevifolia barks.	Plant	Taxus chinensis	Alcohols	Cancer
G	4	Prohydrojasmon	Prohydrojasmon racemate;Propyl dihydrojasmonate	C15H26O3	254.37	Others	Others	Others	Prohydrojasmon is a synthesized plant gowth regulator, which has jasmonic acid activity.	Plant	N/A	N/A	Others
G	5	Guggulsterone E&Z	N/A	C21H28O2	312.4	MAPK;Cytoskeletal Signaling;Apoptosis	JNK;Akt;Caspase	JNK;Akt;Caspase	Guggulsterone E&Z is a 3-hydroxy steroid. It has a role as an androgen.	Plant	Ailanthus grandis	Steroids	Cancer
G	6	Cephalomannine	Baccatin III	C45H53NO14	831.91	Cytoskeletal Signaling	Microtubule Associated	Microtubule/Tubulin	Cephalomannine is a taxol derivative obtained from Taxus yunnanensis with antitumor activity.	Plant	Cephalotaxus fortunei	Alkaloids	Cancer
G	7	Creatine phosphate disodium salt	Phosphocreatine disodium salt;Disodium phosphocreatine	C4H8N3Na2O5P	251.11	Others	Others	Others	Creatine phosphate is a phosphorylated creatine molecule that serves as a rapidly mobilizable reserve of high-energy phosphates in muscle, skeletal, and brain.	Organism	N/A	Others	Metabolic Disease
G	8	Docetaxel	RP-56976;NSC 628503	C43H53NO14	807.88	Cytoskeletal Signaling	Microtubule Associated	microtubule	Docetaxel is a microtubule inhibitor that inhibits microtubule disassembly (IC50: 0.2 μM).	Plant	Dianthus chinensis	Diterpenoids	Cancer
G	9	Sesamoside	N/A	C17H24O12	420.36	Others	Others	Others	Sesamoside has antinociceptive activity.	Plant	Sesamum angolense	N/A	Inflammation/Immunology
G	10	Synephrine HCl	Oxedrine hydrochloride;Synephrine hydrochloride	C9H13NO2·HCl	203.67	GPCR/G Protein	Adrenergic Receptor agonist	α-adrenergic receptor	SynephrineHCl (Oxedrine, p-Synephrine) is an agonist that acts on sympathomimetic α-adrenergic receptor (AR).	Plant	Citrus reticulata	N/A	Endocrinology; Neurological Disease
G	11	Arctigenin	(-)-Arctigenin	C21H24O6	372.41	Autophagy; Proteases/Proteasome	Autophagy; MMP	Autophagy; MMP	(-)-Arctigenin is found in burdock. (-)-Arctigenin is isolated from Cnicus benedictus, Forsythia viridissima, Arctium lappa, Ipomoea cairica and others (CCD). Arctigenin is a lignan found in certain plants of the Asteraceae, including the Greater burdock (Arctium lappa) and Saussurea heteromalla. It has shown antiviral and anticancer effects. It is the aglycone of arctiin.	Plant	Arctium lappa	Glycosides	Cancer; Infection; Inflammation/Immunology; Metabolic Disease; Neurological Disease
H	2	Sodium ferulic	Ferulic acid sodium;Sodium ferulate;Ferulic acid sodium salt	C10H9NaO4	216.16	GPCR/G Protein; Neuroscience	5-HT Receptor	5-HT Receptor	Sodium ferulate (SF), the sodium salt of ferulic acid, is a drug used in traditional Chinese medicine for treatment of cardiovascular and cerebrovascular diseases and to prevent thrombosis.	Plant	Ferula assa-foetida	Phenylpropanoids	Cancer; Cardiovascular Disease
H	3	Harmine	Telepathine	C13H12N2O	212.25	Metabolism	MAO inhibitor	MAO	Harmine is an alkaloid isolated from seeds of Peganum harmala.	Plant	Peganum harmala	Alkaloids	Cancer; Neurological Disease
H	4	Curculigoside	Curculigoside A	C22H26O11	466.43	oxidation-reduction	Antioxidant	Antioxidant	1. Curculigoside can prevent bone loss , improve osteogenesis and inhibit osteoclastogenesis of hAFSCs, suggesting its potential use to regulate hAFSC osteogenic differentiation for treating bone disorders. 2. Curculigoside can promote calcium deposition and increase the levels of ALP and Runx2 in osteoblasts under oxidative stress via anti-oxidative character. 3. Curculigoside possesses potent a…	Plant	Curculigo orchioides	Phenols	Cancer; Inflammation/Immunology; Neurological Disease
H	5	Isoliquiritigenin	ISL;Isoliquiritigen;GU17	C15H12O4	256.25	Endocrinology/Hormones; Enzyme	Reductase inhibitor	Aldose reductase	Isoliquiritigenin, an anti-tumor flavonoid from the root of Glycyrrhiza glabra, suppresses aldose reductase (IC50=320 nM).	Plant	Glycyrrhiza uralensis	Ketone	Cancer; Infection; Inflammation/Immunology
H	6	Spectinomycin dihydrochloride	Spectinomycin 2HCl;Actinospectacin	C14H26CL2N2O7	405.27	Microbiology&Virology	ribosome	30S ribosome	Spectinomycin hydrochloride anhydrous is an antibiotic produced by Streptomyces spectabilis. It is active against gram-negative bacteria and used for the treatment of gonorrhea.	Microorganism	N/A	Others	Infection
H	7	D-Stachyose tetrahydrate	Stachyose tetrahydrate;Stachyose	C24H50O25	738.64	Others	Others	Others	Stachyose is a tetrasaccharide consisting of two α-D-galactose units, one α-D-glucose unit, and one β-D-fructose unit sequentially.	Plant	Stachys japonica	Miscellaneous	Cancer
H	8	Elemicin	3,4,5-trimethoxyallylbenzene;Elemicine	C12H16O3	208.25	GPCR/G Protein; Neuroscience	5-HT Receptor agonist	5-HT2A	Elemicin is a constituent of several plant species' essential oils with anticholinergic effects in human.	Plant	Canarium Linn.	Phenylpropanoids	Cancer; Infection
H	9	(+)-Bicuculline	d-Bicuculline	C20H17NO6	367.36	Membrane transporter/Ion channel; Neuroscience	GABA Receptor antagonist	GABAR	Bicuculline is a light-sensitive competitive antagonist of GABAA receptors. It was originally identified in 1932 in plant alkaloid extracts and has been isolated from Dicentra cucullaria, Adlumia fungosa, Fumariaceae, and several Corydalis species.	Plant	Corydalis ambigua	Alkaloids	Neurological Disease
H	10	Magnolol	NSC 293099;5,5'-Diallyl-2,2'-biphenyldiol	C18H18O2	266.32	Apoptosis;Metabolism;NF-Κb	NF-κB inhibitor;p53 activator;PPAR inhibitor;Retinoid Receptor	NF-κB; p53; PPARγ;RXRα	Magnolol is a dual agonist of RXRα( EC50=10.4 μM) and PPARγ(EC50=17.7 μM). It blocks TNF-α-induced NF-KB activation.	Plant	Magnolia officinalis	Phenylpropanoids	Cancer; Cardiovascular Disease; Inflammation/Immunology; Neurological Disease
H	11	Lactulose	4-O-β-D-Galactopyranosyl-D-fructose;Duphalac;D-Lactulose;Lactulosum	C12H22O11	342.3	Others	Others	β-gal	Lactulose , a synthetic disaccharide , is used in the treatment of constipation and hepatic encephalopathy.	Plant	N/A	Steroids	Metabolic Disease
